# Supplementary material for: Chitosan-Based Active Packaging Films Incorporating Terminalia catappa Leaf Extract and Zinc Oxide Precursors for Sustainable Food Packaging
Source: Polymers (Basel). 2026 Apr 10;18(8):928. doi: 10.3390/polym18080928 (PMC13119734; doi:10.3390/polym18080928)
Supplement: Supplementary file 1 [file polymers-18-00928-s001.zip]

Archive with 1 entries (1 files):
- polymers-4237402-supplementary.pdf
